# Supplementary material for: The Role of Preharvest Natural Infection and Toxin Contamination in Food and Feed Safety in Maize, South-East Hungary, 2014–2021
Source: J Fungi (Basel). 2022 Oct 19;8(10):1104. doi: 10.3390/jof8101104 (PMC9605659; doi:10.3390/jof8101104)
Supplement: Supplementary file 1 [file jof-08-01104-s001.zip]

Archive with 1 entries (1 files):
- jof-1945856-supplementary.pdf
